# Supplementary material for: Identification of genes for engineering the male germline of Aedes aegypti and Ceratitis capitata
Source: BMC Genomics. 2016 Nov 21;17:948. doi: 10.1186/s12864-016-3280-3 (PMC5117610; doi:10.1186/s12864-016-3280-3)
Supplement: Additional file 1: — Sequencing and alignment statistics. Table of sequencing and alignment statistics. (XLSX 47 kb) [file 12864_2016_3280_MOESM1_ESM.xlsx]

## Sheet: Sequencing and alignment stats
Sequencing and alignment statistics
Sample	Number of reads	Number of reads mapped	% of reads mapped	Number of reads with multiple alignments	% of mapped reads with multiple alignments
Sequenced data
Ae. aegypti early sperm	39682099	35327714	89.0268	4442947	12.5764
Ae. aegypti late sperm	22775244	19004455	83.4435	2320656	12.2111
Ae. aegypti gonadectomised male	35652483	33115132	92.8831	13028693	39.3436
C. capitata early spermatocytes	33987393	30793074	90.6015	1206995	3.9197
C. capitata late spermatocytes	29582132	26796300	90.5827	1165337	4.34887
C. capitata round spermatids	25346311	21200455	83.6432	776845	3.66428
C. capitata elongated spermatids	32570814	29915867	91.8487	1085058	3.62703
C. capitata ovary	35493700	32188332	90.6875	1495605	4.64642
Downloaded data
Ae. aegypti gonadectomised female	24321069	23358525	96.0423	3260982	13.9606
Ae. aegypti ovary	26140794	24592745	94.078	4453582	18.1093
C. capitata female - left reads	25454437	17481062	68.6759	3625192	20.7378
C. capitata female - right reads	25454437	17744605	69.7112	3781443	21.3104
