# Supplementary material for: Identification of genes for engineering the male germline of Aedes aegypti and Ceratitis capitata
Source: BMC Genomics. 2016 Nov 21;17:948. doi: 10.1186/s12864-016-3280-3 (PMC5117610; doi:10.1186/s12864-016-3280-3)
Supplement: Additional file 2: — Candidate genes tested experimentally. Tables of candidate Ae. aegypti and C. capitata testis-specifically expressed and testis-specifically spliced genes tested experimentally. (XLSX 42 kb) [file 12864_2016_3280_MOESM2_ESM.xlsx]

## Sheet: Ae. aegypti expression
Candidate Ae. aegypti testis-specifically expressed genes tested experimentally
Annotated ID	Annotated product
Novel gene 1
AAEL000463	hypothetical protein
AAEL001333	protein arginine n-methyltransferase 1
AAEL003021	hypothetical protein
AAEL004293	conserved hypothetical protein
AAEL006665	histone H1, putative
AAEL009267	hypothetical protein
AAEL010268	hypothetical protein
AAEL011838	conserved hypothetical protein
AAEL012065	cytoplasmic polyadenylation element binding protein (cpeb)
AAEL012239	testis development protein nyd-sp29

## Sheet: C. capitata expression
Candidate C. capitata testis-specifically expressed genes tested experimentally
Annotated ID	Annotated product
LOC101449084	uncharacterised
LOC101449780	malate dehydrogenase, mitochondrial-like
LOC101451111	protein I'm not dead yet-like
LOC101451785	protein lifeguard 1-like
LOC101454909	bestrophin-2-like
LOC101455161	ATP synthase subunit beta, mitochondrial-like
LOC101457895	uncharacterised
LOC101459316	zinc finger protein 624-like
LOC101459689	phosphate carrier protein, mitochondrial-like
LOC101462854	malate dehydrogenase, cytoplasmic-like

## Sheet: Ae. aegypti splicing
Candidate Ae. aegypti testis-specifically spliced genes tested experimentally
Annotated ID	Annotated product
AAEL000028	Clip-Domain Serine Protease family B.
AAEL001898	conserved hypothetical protein
AAEL001916	eukaryotic translation initiation factor 4e
AAEL002083	DEAD box ATP-dependent RNA helicase
AAEL005651	ethanolamine-phosphate cytidylyltransferase
AAEL005935	hypothetical protein
AAEL007258	hypothetical protein
AAEL008110 *	centrosomin (arrow protein)
AAEL008428	conserved hypothetical protein
AAEL010509	bridging integrator
AAEL011105	adducin
AAEL011153	hypothetical protein
AAEL011968	conserved hypothetical protein
AAEL012262	conserved hypothetical protein
AAEL013571	synaptobrevin
AAEL014957	conserved hypothetical protein
AAEL017395
AAEL018039
AAEL018211 *
AAEL018350
* These genes contained two candidate testis-specifically spliced introns.

## Sheet: C. capitata splicing
Candidate C. capitata testis-specifically spliced genes tested experimentally
Annotated ID	Annotated product
LOC101448609	transport and Golgi organization protein 11-like
LOC101449153 **	centrosomin-like
LOC101449503	cytochrome c oxidase subunit 7A-related protein, mitochondrial-like
LOC101450565	IQ domain-containing protein D-like
LOC101450641	actin, indirect flight muscle-like
LOC101452861	uncharacterized LOC101452861
LOC101452984	E3 ubiquitin-protein ligase RNF181 homolog
LOC101453609	eukaryotic translation initiation factor 5-like
LOC101457260	UPF0468 protein CG5343-like
LOC101459514 *	macrophage erythroblast attacher-like
LOC101461218	ADIPOR-like receptor CG5315-like
* This gene contained two candidate testis-specifically spliced introns.
** This gene contained three candidate testis-specifically spliced introns.
